# Supplementary material for: Brazilian Anopheles darlingi Root (Diptera: Culicidae) Clusters by Major Biogeographical Region
Source: PLoS One. 2015 Jul 14;10(7):e0130773. doi: 10.1371/journal.pone.0130773 (PMC4501553; doi:10.1371/journal.pone.0130773)
Supplement: S1 Table — (XLSX) [file pone.0130773.s002.xlsx]

## Sheet: Sheet1
S1 Table. Per-individual detail of the number of sequence reads and unique stacks genotyped.
Sample Information														Quality Filtering					Stacks Results: -m5
Row	Column	Cluster(structure)	Sample ID	Dual Index	SampleID	State	State code	Municipality	Locality	Collection data	Latitude	Longitude		TotalSequences	LowQualitySequences	RetainedSequences	% aligned to reference		Unique Stacks	Polymorphic Loci	% Polymorphic Loci	SNPs Found
E	4	2	AC20	TCCTGAGGTAAGGA	AC20	Acre	AC	Acrelândia	Orion, Linha 5	13 July 2006	-10.1233	-66.9107		2924438	118872	2592268	51.53		25165	3381	13.4353	5275
E	3	2	AC20(12)	AGGCAGAGTAAGGA	AC20(12)	Acre	AC	Acrelândia	Orion, Linha 5	13 July 2006	-10.1233	-66.9107		1723048	70139	1535196	52.88		19347	2487	12.8547	3948
E	1	2	AC20(3)	TAAGGCGGTAAGGA	AC20(3)	Acre	AC	Acrelândia	Orion, Linha 5	13 July 2006	-10.1233	-66.9107		1155310	47823	1035452	51.54		14169	1435	10.1277	2237
E	2	2	AC20(9)	CGTACTAGTAAGGA	AC20(9)	Acre	AC	Acrelândia	Orion, Linha 5	13 July 2006	-10.1233	-66.9107		1108674	45376	985754	52.07		15538	1877	12.0801	2917
E	5	2	AC20b	GGACTCCGTAAGGA	AC20b	Acre	AC	Acrelândia	Orion, Linha 5	13 July 2006	-10.1233	-66.9107		3829327	155052	3401599	51.2		29359	4611	15.7056	7259
E	6	2	AC20c	CAGAGAGGTAAGGA	AC20c	Acre	AC	Acrelândia	Orion, Linha 5	13 July 2006	-10.1233	-66.9107		2337896	100706	2064782	52.48		22632	3332	14.7225	5263
B	6	2	AP21(12)	CAGAGAGCTCTCTA	AP21(12)	Amapá	AP	Macapá	São José do Mata Fome	26 July 2006	0.2131	-50.9722		2567061	109340	2242877	51.28		24936	3416	13.6991	5296
B	8	2	AP21(19)	CGAGGCTCTCTCTA	AP21(19)	Amapá	AP	Macapá	São José do Mata Fome	26 July 2006	0.2131	-50.9722		658676	27863	578993	50.74		11587	1068	9.21723	1614
B	7	2	AP21(2)100	GCTACGCCTCTCTA	AP21(2)-100	Amapá	AP	Macapá	São José do Mata Fome	26 July 2006	0.2131	-50.9722		1850859	72553	1647953	51.17		19877	2177	10.9524	3307
B	9	2	AP21(23)	AAGAGGCCTCTCTA	AP21(23)	Amapá	AP	Macapá	São José do Mata Fome	26 July 2006	0.2131	-50.9722		384492	16031	341577	50.29		7750	527	6.8	803
B	4	2	AP21(7)	TCCTGAGCTCTCTA	AP21(7)	Amapá	AP	Macapá	São José do Mata Fome	26 July 2006	0.2131	-50.9722		642868	27692	562945	51.43		11289	1100	9.744	1662
G	2	2	BC1-1	CGTACTAAAGGAGT	BC1-1	Amazonas	AM	Barcelos	Rio Negro, Igarapé	23 February 2009	-0.9704	-62.9331		497568	20062	448138	51.8		9373	728	7.76699	1085
G	3	2	BC1-2	AGGCAGAAAGGAGT	BC1-2	Amazonas	AM	Barcelos	Rio Negro, Igarapé	23 February 2009	-0.9704	-62.9331		1347764	51377	1216499	52.98		17736	1925	10.8536	3050
G	4	2	BC1-6	TCCTGAGAAGGAGT	BC1-6	Amazonas	AM	Barcelos	Rio Negro, Igarapé	23 February 2009	-0.9704	-62.9331		762419	32901	683804	52.75		11955	1056	8.83312	1647
C	9	1	ES20(14)3	AAGAGGCTATCCTC	ES20(14)-3	Espírito Santo	ES	Linhares	Reserva Natural Vale do Rio Doce, Rio Barra Seca	23 October 2007	-19.0834	-39.8844		633496	27089	565893	51.08		9940	674	6.78068	1023
D	2	1	ES20(2)16	CGTACTAAGAGTAG	ES20(2)-16	Espírito Santo	ES	Linhares	Reserva Natural Vale do Rio Doce, Rio Barra Seca	23 October 2007	-19.0834	-39.8844		2649531	106199	2355720	49.94		23403	2633	11.2507	3922
C	7	1	ES20(3)102	GCTACGCTATCCTC	ES20(3)-102	Espírito Santo	ES	Linhares	Reserva Natural Vale do Rio Doce, Rio Barra Seca	23 October 2007	-19.0834	-39.8844		1123568	42917	1009854	50		13291	836	6.28997	1245
D	3	1	ES20(5)8	AGGCAGAAGAGTAG	ES20(5)-8	Espírito Santo	ES	Linhares	Reserva Natural Vale do Rio Doce, Rio Barra Seca	23 October 2007	-19.0834	-39.8844		1255783	50042	1119282	49.19		15707	1596	10.1611	2420
H	2	3	MG01(4)2	CGTACTACTAAGCC	MG01(4)-2	Minas Gerais	MG	Frutal	Fazenda Fazendinha, Rodovia Frutal Km 13	20 November 2006	-20.0021	-49.0795		1903516	79094	1686584	50.45		22440	2878	12.8253	4385
H	3	3	MG02-101	AGGCAGACTAAGCC	MG02-101	Minas Gerais	MG	Frutal	Fazenda Fazendinha, Rodovia Frutal Km 13	20 November 2006	-20.0021	-49.0795		718230	31372	638129	48.44		12471	1224	9.81477	1883
H	4	3	MG09-4	TCCTGAGCTAAGCC	MG09-4	Minas Gerais	MG	Frutal	BR364 Road	21 November 2006	-20.0415	-48.8538		1471032	65300	1297629	48.82		19067	2050	10.7516	3133
C	4	2	PA14(1)3	TCCTGAGTATCCTC	PA14(1)-3	Pará	PA	Santarém	-	14 October 2008	-2.7465	-54.227		2063844	83478	1832653	50.63		20775	2624	12.6306	4091
C	1	2	PA14(2)5	TAAGGCGTATCCTC	PA14(2)-5	Pará	PA	Santarém	-	14 October 2008	-2.7465	-54.227		1101130	42631	986537	50.24		14754	1617	10.9597	2497
C	3	2	PA14(3)10	AGGCAGATATCCTC	PA14(3)-10	Pará	PA	Santarém	-	14 October 2008	-2.7465	-54.227		3821369	148172	3412808	50.37		30389	4899	16.121	7616
C	2	2	PA14(3)15	CGTACTATATCCTC	PA14(3)-15	Pará	PA	Santarém	-	14 October 2008	-2.7465	-54.227		1797572	72644	1602205	50.28		19907	2477	12.4429	3879
C	5	2	PA14(7)2	GGACTCCTATCCTC	PA14(7)-2	Pará	PA	Santarém	-	14 October 2008	-2.7465	-54.227		2116036	86561	1877951	50.67		21700	2993	13.7926	4718
A	7	3	PR28(1)	GCTACGCTAGATCG	PR28(1)	Paraná	PR	Guaira	Povoado Dr. Oliveira Castro	05 April 2007	-24.2715	-54.2906		1514833	64280	1340916	50.76		16754	1515	9.04262	2310
B	3	3	PR28(10)2	AGGCAGACTCTCTA	PR28(10)-2	Paraná	PR	Guaira	Povoado Dr. Oliveira Castro	05 April 2007	-24.2715	-54.2906		4113140	179716	3612221	49.91		29921	4192	14.0102	6488
A	8	3	PR28(2)	CGAGGCTTAGATCG	PR28(2)	Paraná	PR	Guaira	Povoado Dr. Oliveira Castro	05 April 2007	-24.2715	-54.2906		3569338	158004	3127338	49.79		27567	3789	13.7447	5897
A	9	3	PR28(6)	AAGAGGCTAGATCG	PR28(6)	Paraná	PR	Guaira	Povoado Dr. Oliveira Castro	05 April 2007	-24.2715	-54.2906		1845921	78063	1638253	50.15		19685	2368	12.0295	3652
B	1	3	PR28(8)6	TAAGGCGCTCTCTA	PR28(8)-6	Paraná	PR	Guaira	Povoado Dr. Oliveira Castro	05 April 2007	-24.2715	-54.2906		4556468	192248	4022394	49.32		33286	4770	14.3303	7324
B	2	3	PR28(9)3	CGTACTACTCTCTA	PR28(9)-3	Paraná	PR	Guaira	Povoado Dr. Oliveira Castro	05 April 2007	-24.2715	-54.2906		3009857	140025	2633942	49.2		25389	3079	12.1273	4757
A	1	1	RJ01(2)4	TAAGGCGTAGATCG	RJ01(2)-4	Rio de Janeiro	RJ	Silva Jardim	Juturnaiba	24 May 2007	-22.6333	-42.3		1663021	68326	1478865	51.03		18513	1854	10.0146	2779
A	6	1	RJ01(4)5	CAGAGAGTAGATCG	RJ01(4)-5	Rio de Janeiro	RJ	Silva Jardim	Juturnaiba	24 May 2007	-22.6333	-42.3		6790078	262962	5965810	49.72		37638	5844	15.5269	8908
A	2	1	RJ02(1)10	CGTACTATAGATCG	RJ02(1)-10	Rio de Janeiro	RJ	Silva Jardim	Juturnaiba	26 June 2007	-22.6333	-42.3		2416484	102560	2127109	49.76		22515	2735	12.1475	4081
A	3	1	RJ02(11)	AGGCAGATAGATCG	RJ02(11)	Rio de Janeiro	RJ	Silva Jardim	Juturnaiba	26 June 2007	-22.6333	-42.3		3959955	164554	3497197	50.39		28291	3365	11.8942	5166
A	4	1	RJ02(12)	TCCTGAGTAGATCG	RJ02(12)	Rio de Janeiro	RJ	Silva Jardim	Juturnaiba	26 June 2007	-22.6333	-42.3		2616812	110179	2304684	50.39		22469	2225	9.90253	3365
A	5	1	RJ02(15)14	GGACTCCTAGATCG	RJ02(15)-14	Rio de Janeiro	RJ	Silva Jardim	Juturnaiba	26 June 2007	-22.6333	-42.3		2829862	118875	2491855	50.27		24210	2668	11.0202	4032
B	10	2	RO23(10)2	GTAGAGGCTCTCTA	RO23(10)-2	Rondônia	RO	Porto Velho	Rio Madeira	16 January 2008	-8.7667	-63.9		257787	11016	229304	51.96		6073	406	6.68533	622
H	8	2	RO23(3)10	CGAGGCTCTAAGCC	RO23(3)-10	Rondônia	RO	Porto Velho	Rio Madeira	16 January 2008	-8.7667	-63.9		484646	21423	428852	51.36		10555	945	8.9531	1502
G	8	2	SINOP MT 40/77b	CGAGGCTAAGGAGT	SINOP MT 40/77b	Mato Grosso	MT	Colniza	Sinop	15 May 2007	-9.4108	-59.0228		626182	24613	563940	46.75		10455	959	9.17264	1438
G	6	2	SINOP MT 40/78d	CAGAGAGAAGGAGT	SINOPMT 40/78d	Mato Grosso	MT	Colniza	Sinop	15 May 2007	-9.4108	-59.0228		1071774	41733	961869	50.94		14561	1803	12.3824	2756
E	8	3	SP141(1)7	CGAGGCTGTAAGGA	SP141(1)-7	São Paulo	SP1	Pereira Barreto	Divisa com Suzanópolis - Margem do Rio São João dos Dourados	10 April 2012	-20.5572	-51.0152		873622	36043	771619	49.14		11605	848	7.3072	1248
F	2	3	SP141(13)14	CGTACTAACTGCAT	SP141(13)-14	São Paulo	SP1	Pereira Barreto	Divisa com Suzanópolis - Margem do Rio São João dos Dourados	10 April 2012	-20.5572	-51.0152		1768471	83225	1555405	48.72		18003	1912	10.6205	2897
E	9	3	SP141(2)1	AAGAGGCGTAAGGA	SP141(2)-1	São Paulo	SP1	Pereira Barreto	Divisa com Suzanópolis - Margem do Rio São João dos Dourados	10 April 2012	-20.5572	-51.0152		452777	20343	401895	48.74		6546	331	5.05652	529
E	7	3	SP141(4)17	GCTACGCGTAAGGA	SP141(4)-17	São Paulo	SP1	Pereira Barreto	Divisa com Suzanópolis - Margem do Rio São João dos Dourados	10 April 2012	-20.5572	-51.0152		1270322	54051	1131716	49.62		13350	1014	7.59551	1552
F	5	3	SP66(9)18	GGACTCCACTGCAT	SP66(9)-18	São Paulo	SP2	Dourado	Fazenda Santana	05 May 2009	-22.1347	-48.3917		1371308	62660	1210240	49.26		15217	1322	8.68765	2085
F	3	3	SP69(1)1	AGGCAGAACTGCAT	SP69(1)-1	São Paulo	SP3	Dourado	SP 255Km	07 May 2009	-22.0757	-48.4374		368061	14936	327516	50.95		8222	932	11.3354	1425
F	4	3	SP69(2)7	TCCTGAGACTGCAT	SP69(2)-7	São Paulo	SP3	Dourado	SP 255Km	07 May 2009	-22.0757	-48.4374		914755	39442	807619	49.82		12362	1136	9.18945	1762
F	6	3	SP69(3)12	CAGAGAGACTGCAT	SP69(3)-12	São Paulo	SP3	Dourado	SP 255Km	07 May 2009	-22.0757	-48.4374		1852546	82078	1630999	50.31		18348	2041	11.1238	3076
F	8	3	SP73(16)25	CGAGGCTACTGCAT	SP73(16)-25	São Paulo	SP3	Dourado	SP 255Km	07 May 2009	22.0757	-48.4374		372950	16023	330588	49.48		6147	349	5.67757	524
D	5	2	TO1(2)5	GGACTCCAGAGTAG	TO1(2)-5	Tocantins	TO	Lagoa da Confusão	Fazenda Trindade	23 July 2009	-10.5859	-49.6898		3581802	143362	3187328	49.92		26472	3931	14.8497	5982
D	9	2	TO12(21)2	AAGAGGCAGAGTAG	TO12(21)-2	Tocantins	TO	Lagoa da Confusão	Fazenda Trindade	26 July 2009	-10.6218	-49.7403		437456	17052	391841	49.94		7087	424	5.98279	683
D	7	2	TO12(3)4	GCTACGCAGAGTAG	TO12(3)-4	Tocantins	TO	Lagoa da Confusão	Fazenda Trindade	26 July 2009	-10.6218	-49.7403		542411	20927	485930	50.08		8156	525	6.43698	808
D	8	2	TO12(7)6	CGAGGCTAGAGTAG	TO12(7)-6	Tocantins	TO	Lagoa da Confusão	Fazenda Trindade	26 July 2009	-10.6218	-49.7403		1986708	83008	1757917	50.36		20032	2446	12.2105	3716
D	6	2	TO5(3)6	CAGAGAGAGAGTAG	TO5(3)-6	Tocantins	TO	Lagoa da Confusão	Fazenda Trindade	25 July 2009	-10.6218	-49.7403		3486966	141027	3087908	50.52		25651	4045	15.7694	6321
D	4	2	TO7(8)	TCCTGAGAGAGTAG	TO7(8)	Tocantins	TO	Lagoa da Confusão	Fazenda Trindade	26 July 2009	-10.6084	-49.7094		1628558	68670	1441327	50.59		17914	2099	11.7171	3279
													Average	1.8365e+06	76363.3	1.62575e+06			18027.2	2131.46	10.8273	3283.14
													SD	1.31237e+06	53687.5	1.15557e+06			7468.58	1311.52	2.81822	2031.89
													Min	257787	11016	229304			6073	331	5.05652	524
													Max	6790078	262962	5965810			37638	5844	16.121	8908
													SE	173827	7111.08	153058			989.238	173.715	0.373283	269.131
