# Supplementary material for: Brazilian Anopheles darlingi Root (Diptera: Culicidae) Clusters by Major Biogeographical Region
Source: PLoS One. 2015 Jul 14;10(7):e0130773. doi: 10.1371/journal.pone.0130773 (PMC4501553; doi:10.1371/journal.pone.0130773)
Supplement: S1 Text — (TXT) [file pone.0130773.s004.txt]

# runRefmap.sh - run ref_map on An. darlingi RAD data
#Mon Apr 14 13:34:51 EDT 2014

# Quality filter the reads
src=~/projects/Adarlingi/nextRAD_2014_5_Apr

mkdir $src/filtered_sequences                                                                                         
process_radtags -f $src/raw_sequences/combined.fastq -o $src/filtered_sequences \                                     
  -i fastq -c -q -D --index_null -b barcodes2 --filter_illumina --disable_rad_check

# Take all read 1s and align them to the darlingi genome.  We will use the resulting 
# sam files to run ref_map.                                                                                           

mkdir $src/rad_alignments
for f in $src/filtered_sequences/*.fq                                                                                 
do  
  echo "Running bowtie alignments on: $f"
  bowtie /genomes/Anopheles_darlingi/AdarC2 $f -p 63 --sam > ./rad_alignments/$(basename $f | 
    sed 's/\.fq//').sam 2>>./rad_alignments/alignments.log
done   

# The next code creates a draft of the script to run ref_map.pl.  The output will need slight
# editing before it runs, but it gets you a good deal of the way there.  This reduces error in typing
# all of the individual file names.
# This code remains commented here as the resuling script is shown below in a runnable format.

# echo "# runRefmap.sh - run ref_map on An. darlingi RAD data" >> runRefmap.sh
# echo "#$(date)" >> runRefmap.sh
# echo "mysql -e 'CREATE DATABASE darlingi_nextrad_radtags'" >> runRefmap.sh
# echo "mysql darlingi_nextrad_radtags < /usr/local/share/stacks/sql/stacks.sql" >> runRefmap.sh
# echo "mkdir stacks" >> runRefmap.sh
# echo "ref_map.pl -o ./stacks -n 0 -T 45 -m 1 -O Adar_mapfile.tsv \\" >> runRefmap.sh
# echo " -B darlingi_nextrad_radtags -D 'Reference mapped RAD samples - initial nextRAD data' \\" >> runRefmap.sh
# echo " -a 2013-09-11 \\" >> runRefmap.sh
# for f in ./rad_alignments/*.sam
# do
#   echo " -s $f \\" >> runRefmap.sh
# done

# Set up the MYSQL database for the stacks data
# This is required for use of the STACKS web browser
mysql -e 'CREATE DATABASE darlingi_nextrad2_radtags'
mysql darlingi_nextrad2_radtags < /usr/local/share/stacks/sql/stacks.sql

stacksdir=./stacks2
mkdir $stacksdir

ref_map.pl -o $stacksdir -n 0 -T 50 -m 5 -O Adar_mapfile_3clusters -b 1 \
 -B darlingi_nextrad2_radtags -D 'Reference mapped RAD samples - initial nextRAD data -m 5' \
 -s ./rad_alignments/AC20-12.sam \
 -s ./rad_alignments/AC20-3.sam \
 -s ./rad_alignments/AC20-9.sam \
 -s ./rad_alignments/AC20b.sam \
 -s ./rad_alignments/AC20c.sam \
 -s ./rad_alignments/AC20.sam \
 -s ./rad_alignments/AP21-12.sam \
 -s ./rad_alignments/AP21-19.sam \
 -s ./rad_alignments/AP21-2-100.sam \
 -s ./rad_alignments/AP21-23.sam \
 -s ./rad_alignments/AP21-7.sam \
 -s ./rad_alignments/BC1-1.sam \
 -s ./rad_alignments/BC1-2.sam \
 -s ./rad_alignments/BC1-6.sam \
 -s ./rad_alignments/ES20-14-3.sam \
 -s ./rad_alignments/ES20-2-16.sam \
 -s ./rad_alignments/ES20-3-102.sam \
 -s ./rad_alignments/ES20-5-8.sam \
 -s ./rad_alignments/MG01-4-2.sam \
 -s ./rad_alignments/MG02-101.sam \
 -s ./rad_alignments/MG09-4.sam \
 -s ./rad_alignments/PA14-1-3.sam \
 -s ./rad_alignments/PA14-2-5.sam \
 -s ./rad_alignments/PA14-3-10.sam \
 -s ./rad_alignments/PA14-3-15.sam \
 -s ./rad_alignments/PA14-7-2.sam \
 -s ./rad_alignments/PR28-10-2.sam \
 -s ./rad_alignments/PR28-1.sam \
 -s ./rad_alignments/PR28-2.sam \
 -s ./rad_alignments/PR28-6.sam \
 -s ./rad_alignments/PR28-8-6.sam \
 -s ./rad_alignments/PR28-9-3.sam \
 -s ./rad_alignments/RJ01-2-4.sam \
 -s ./rad_alignments/RJ01-4-5.sam \
 -s ./rad_alignments/RJ02-1-10.sam \
 -s ./rad_alignments/RJ02-11.sam \
 -s ./rad_alignments/RJ02-12.sam \
 -s ./rad_alignments/RJ02-15-14.sam \
 -s ./rad_alignments/RO23-10-2.sam \
 -s ./rad_alignments/RO23-3-10.sam \
 -s ./rad_alignments/SINOPMT40-77b.sam \
 -s ./rad_alignments/SINOPMT40-78d.sam \
 -s ./rad_alignments/SP141-13-14.sam \
 -s ./rad_alignments/SP141-1-7.sam \
 -s ./rad_alignments/SP141-2-1.sam \
 -s ./rad_alignments/SP141-4-17.sam \
 -s ./rad_alignments/SP66-9-18.sam \
 -s ./rad_alignments/SP69-1-1.sam \
 -s ./rad_alignments/SP69-2-7.sam \
 -s ./rad_alignments/SP69-3-12.sam \
 -s ./rad_alignments/SP73-16-25.sam \
 -s ./rad_alignments/TO12-21-2.sam \
 -s ./rad_alignments/TO12-3-4.sam \
 -s ./rad_alignments/TO1-2-5.sam \
 -s ./rad_alignments/TO12-7-6.sam \
 -s ./rad_alignments/TO5-3-6.sam \
 -s ./rad_alignments/TO7-8.sam 

# Run the stacks genotype correction module

rxstacks -b 1 -P $src/stacks2 -o ./stacks2_rx --conf_lim 0.25 --prune_haplo --model_type bounded --bound_high 0.1 \
  --lnl_lim -10.0 -t 50

cstacks -b 1 -n 3 -p 60 -o ./stacks2_rx \
  -s ./stacks2_rx/AC20-12 -s ./stacks2_rx/AC20-3 -s ./stacks2_rx/AC20-9 \
  -s ./stacks2_rx/AC20b -s ./stacks2_rx/AC20c -s ./stacks2_rx/AC20 \
  -s ./stacks2_rx/AP21-12 -s ./stacks2_rx/AP21-19 -s ./stacks2_rx/AP21-2-100 \
  -s ./stacks2_rx/AP21-23 -s ./stacks2_rx/AP21-7 -s ./stacks2_rx/BC1-1 \
  -s ./stacks2_rx/BC1-2 -s ./stacks2_rx/BC1-6 -s ./stacks2_rx/ES20-14-3 \
  -s ./stacks2_rx/ES20-2-16 -s ./stacks2_rx/ES20-3-102 -s ./stacks2_rx/ES20-5-8 \
  -s ./stacks2_rx/ES20-9-107 -s ./stacks2_rx/MG01-4-2 -s ./stacks2_rx/MG02-101 \
  -s ./stacks2_rx/MG09-4 -s ./stacks2_rx/PA14-1-3 -s ./stacks2_rx/PA14-2-5 \
  -s ./stacks2_rx/PA14-3-10 -s ./stacks2_rx/PA14-3-15 -s ./stacks2_rx/PA14-7-2 \
  -s ./stacks2_rx/PR28-10-2 -s ./stacks2_rx/PR28-1 -s ./stacks2_rx/PR28-2 \
  -s ./stacks2_rx/PR28-6 -s ./stacks2_rx/PR28-8-6 -s ./stacks2_rx/PR28-9-3 \
  -s ./stacks2_rx/RJ01-2-4 -s ./stacks2_rx/RJ01-4-5 -s ./stacks2_rx/RJ02-1-10 \
  -s ./stacks2_rx/RJ02-11 -s ./stacks2_rx/RJ02-12 -s ./stacks2_rx/RJ02-15-14 \
  -s ./stacks2_rx/RO23-10-2 -s ./stacks2_rx/RO23-3-10 -s ./stacks2_rx/SINOPMT40-77b \
  -s ./stacks2_rx/SINOPMT40-78d -s ./stacks2_rx/SP141-10-6 -s ./stacks2_rx/SP141-13-14 \ 
  -s ./stacks2_rx/SP141-1-7 -s ./stacks2_rx/SP141-2-1 -s ./stacks2_rx/SP141-4-17 \
  -s ./stacks2_rx/SP66-9-18 -s ./stacks2_rx/SP69-1-1 -s ./stacks2_rx/SP69-2-7 \
  -s ./stacks2_rx/SP69-3-12 -s ./stacks2_rx/SP73-16-25 -s ./stacks2_rx/TO12-21-2 \
  -s ./stacks2_rx/TO12-3-4 -s ./stacks2_rx/TO1-2-5 -s ./stacks2_rx/TO12-7-6 \
  -s ./stacks2_rx/TO5-3-6 -s ./stacks2_rx/TO7-8 

while read f; do
     sstacks -g -p 60 -b 1 -c ./stacks2_rx/batch_1 \
     -s ./stacks2_rx/${f} \
    -o ./stacks2_rx/ &>> ./stacks2_rx/Log
done < files

populations -b 1 -P ./stacks2_rx -M ./Adar_mapfile_3clusters -t 64 -r 0.5 -p 3 -m 5 --fstats \
  --write_single_snp --phylip --structure --log_fst_comp --vcf --genepop

# Now to run the structure analysis using runStructure.py

wget "http://genome.smcm.edu/emersonLab/runStructure.py"
grep -v "#" $src/stacks2_rx/batch_1.structure.str $src/structure_input.str
./runStructure.p -i $src/structure_input.str -o $src/structure -p 10 -b 100000 \
  -m 1000000 -x 58 -k 40 -n 60
